# Supplementary material for: Highly Sensitive Electrochemical Determination of Butylated Hydroxyanisole in Food Samples Using Electrochemical-Pretreated Three-Dimensional Graphene Electrode Modified with Silica Nanochannel Film
Source: Nanomaterials (Basel). 2024 Mar 25;14(7):569. doi: 10.3390/nano14070569 (PMC11013248; doi:10.3390/nano14070569)
Supplement: Supplementary file 1 [file nanomaterials-14-00569-s001.zip]

Archive with 1 entries (1 files):
- nanomaterials-2857158-supplementary.pdf
